# Supplementary material for: Streptomyces polyketides mediate bacteria–fungi interactions across soil environments
Source: Nat Microbiol. 2023 Jun 15;8(7):1348–61. doi: 10.1038/s41564-023-01382-2 (PMC10322714; doi:10.1038/s41564-023-01382-2)
Supplement: Supplementary file 3 — Detailed qPCR results. [file 41564_2023_1382_MOESM3_ESM.xls]

## Sheet: Results_Experiment 1
Block Type	96-Well 0.2-mL Block
Calibration Background is expired	No
Calibration Background performed on	01-04-2022
Calibration Pure Dye ABY is expired	No
Calibration Pure Dye ABY performed on	01-04-2022
Calibration Pure Dye FAM is expired	No
Calibration Pure Dye FAM performed on	01-04-2022
Calibration Pure Dye JUN is expired	No
Calibration Pure Dye JUN performed on	01-04-2022
Calibration Pure Dye NED is expired	No
Calibration Pure Dye NED performed on	01-04-2022
Calibration Pure Dye ROX is expired	No
Calibration Pure Dye ROX performed on	01-04-2022
Calibration Pure Dye SYBR is expired	No
Calibration Pure Dye SYBR performed on	01-04-2022
Calibration Pure Dye TAMRA is expired	No
Calibration Pure Dye TAMRA performed on	01-04-2022
Calibration Pure Dye VIC is expired	No
Calibration Pure Dye VIC performed on	01-04-2022
Calibration ROI is expired	No
Calibration ROI performed on	01-04-2022
Calibration Uniformity is expired	No
Calibration Uniformity performed on	01-04-2022
Chemistry	SYBR_GREEN
Date Created	2023-04-06 17:15:13 PM CEST
Experiment Barcode
Experiment Comment
Experiment File Name	F:\AbteilungAMB\2021_Marginolactones_orsBGC\2022-02-23_144543_azF_paper1.eds
Experiment Name	2022-02-23_144543
Experiment Run End Time	2022-02-23 15:39:24 PM CET
Experiment Type	Comparative Cт (ΔΔCт)
Instrument Name	272320143
Instrument Serial Number	272320143
Instrument Type	QuantStudio™ 3 System
Passive Reference
Post-read Stage/Step
Pre-read Stage/Step
Quantification Cycle Method	Ct
Signal Smoothing On	true
Stage where Melt Analysis is performed	Stage3
Stage/ Cycle where Ct Analysis is performed	Stage2, Step2
User Name
Well	Well Position	Sample Name	Target Name	Task	Reporter	Quencher	RQ	RQ Min	RQ Max	CT	Ct Mean	Ct SD	Delta Ct Mean	Delta Ct SD	Delta Ct SE	Delta Delta Ct	Ct Threshold	Baseline Start	Baseline End	Amp Status	Cq Conf	AMPNC	Tm1
1	A1	875/1	AN6542	UNKNOWN	SYBR	None				28.4191	28.8964	0.338566					479254	3	19	Amp	0.98054	N	81.4522
2	A2	875/1	AN6542	UNKNOWN	SYBR	None				28.6849	28.8964	0.338566					479254	3	18	Amp	0.980865	N	81.6033
3	A3	875/1	AN6542	UNKNOWN	SYBR	None				29.016	28.8964	0.338566					479254	3	19	Amp	0.973037	N	81.6192
4	A4	875/1	AN6542	UNKNOWN	SYBR	None				29.1112	28.8964	0.338566					479254	3	18	Amp	0.972952	N	81.6192
5	A5	875/1	AN6542	UNKNOWN	SYBR	None				29.2507	28.8964	0.338566					479254	3	18	Amp	0.974396	N	81.5774
6	A6	875/1	AN6542	NTC	SYBR	None				37.4652	37.4652						479254	3	26	Amp	0.943155	N	81.8793
7	A7	875/1	AN7909	UNKNOWN	SYBR	None	1	0.77435	1.29141	32.9297	32.917	0.11559	4.02063	0.357754	0.159992	0	354878	3	21	Amp	0.989556	N	82.8266
8	A8	875/1	AN7909	UNKNOWN	SYBR	None	1	0.77435	1.29141	32.9032	32.917	0.11559	4.02063	0.357754	0.159992	0	354878	3	21	Amp	0.989849	N	82.8266
9	A9	875/1	AN7909	UNKNOWN	SYBR	None	1	0.77435	1.29141	32.983	32.917	0.11559	4.02063	0.357754	0.159992	0	354878	3	23	Amp	0.989192	N	82.8262
10	A10	875/1	AN7909	UNKNOWN	SYBR	None	1	0.77435	1.29141	32.7319	32.917	0.11559	4.02063	0.357754	0.159992	0	354878	3	22	Amp	0.988686	N	82.8262
11	A11	875/1	AN7909	UNKNOWN	SYBR	None	1	0.77435	1.29141	33.0373	32.917	0.11559	4.02063	0.357754	0.159992	0	354878	3	23	Amp	0.98474	N	82.7743
12	A12	875/1	AN7909	NTC	SYBR	None				34.4431	34.4431						354878	3	23	Amp	0.986757	Y	82.7743
13	B1	875/2	AN6542	UNKNOWN	SYBR	None				26.7494	26.6209	0.227092					479254	3	17	Amp	0.981274	N	81.4522
14	B2	875/2	AN6542	UNKNOWN	SYBR	None				26.6924	26.6209	0.227092					479254	3	16	Amp	0.979144	N	81.4522
15	B3	875/2	AN6542	UNKNOWN	SYBR	None				26.5532	26.6209	0.227092					479254	3	17	Amp	0.977074	N	81.6192
16	B4	875/2	AN6542	UNKNOWN	SYBR	None				26.2621	26.6209	0.227092					479254	3	17	Amp	0.975984	N	81.6192
17	B5	875/2	AN6542	UNKNOWN	SYBR	None				26.8474	26.6209	0.227092					479254	3	17	Amp	0.976975	N	81.5774
18	B6	875/2	AN6542	NTC	SYBR	None				37.4079	37.4079						479254	3	26	Amp	0.93989	N	81.8793
19	B7	875/2	AN7909	UNKNOWN	SYBR	None	8.91572	7.135	11.1409	27.3147	27.4852	0.213493	0.864277	0.311689	0.139391	-3.15635	354878	3	16	Amp	0.989974	N	82.6754
20	B8	875/2	AN7909	UNKNOWN	SYBR	None	8.91572	7.135	11.1409	27.3292	27.4852	0.213493	0.864277	0.311689	0.139391	-3.15635	354878	3	17	Amp	0.989073	N	82.6754
21	B9	875/2	AN7909	UNKNOWN	SYBR	None	8.91572	7.135	11.1409	27.3502	27.4852	0.213493	0.864277	0.311689	0.139391	-3.15635	354878	3	15	Amp	0.989717	N	82.675
22	B10	875/2	AN7909	UNKNOWN	SYBR	None	8.91572	7.135	11.1409	27.6699	27.4852	0.213493	0.864277	0.311689	0.139391	-3.15635	354878	3	18	Amp	0.990066	N	82.8262
23	B11	875/2	AN7909	UNKNOWN	SYBR	None	8.91572	7.135	11.1409	27.7619	27.4852	0.213493	0.864277	0.311689	0.139391	-3.15635	354878	3	16	Amp	0.990981	N	82.6234
24	B12	875/2	AN7909	NTC	SYBR	None				34.7266	34.7266						354878	3	24	Amp	0.987276	Y	82.7743
25	C1	862/3	AN6542	UNKNOWN	SYBR	None				29.6119	29.6426	0.134423					479254	3	19	Amp	0.980058	N	81.3011
26	C2	862/3	AN6542	UNKNOWN	SYBR	None				29.4717	29.6426	0.134423					479254	3	20	Amp	0.97809	N	81.3011
28	C4	862/3	AN6542	UNKNOWN	SYBR	None				29.7868	29.6426	0.134423					479254	3	18	Amp	0.975856	N	81.468
29	C5	862/3	AN6542	UNKNOWN	SYBR	None				29.6999	29.6426	0.134423					479254	3	20	Amp	0.977902	N	81.5774
30	C6	862/3	AN6542	NTC	SYBR	None				36.9237	36.9237						479254	3	26	Amp	0.955038	N	81.7283
31	C7	862/3	AN7909	UNKNOWN	SYBR	None	0.911524	0.724477	1.14686	33.9047	33.7969	0.27493	4.15428	0.306033	0.140124	0.133648	354878	3	24	Amp	0.989095	N	82.8266
32	C8	862/3	AN7909	UNKNOWN	SYBR	None	0.911524	0.724477	1.14686	33.5113	33.7969	0.27493	4.15428	0.306033	0.140124	0.133648	354878	3	22	Amp	0.985888	N	82.6754
33	C9	862/3	AN7909	UNKNOWN	SYBR	None	0.911524	0.724477	1.14686	34.0688	33.7969	0.27493	4.15428	0.306033	0.140124	0.133648	354878	3	23	Amp	0.982187	N	82.8262
34	C10	862/3	AN7909	UNKNOWN	SYBR	None	0.911524	0.724477	1.14686	33.494	33.7969	0.27493	4.15428	0.306033	0.140124	0.133648	354878	3	21	Amp	0.986521	N	82.8262
35	C11	862/3	AN7909	UNKNOWN	SYBR	None	0.911524	0.724477	1.14686	34.0055	33.7969	0.27493	4.15428	0.306033	0.140124	0.133648	354878	3	23	Amp	0.981941	N	82.7743
36	C12	862/3	AN7909	NTC	SYBR	None				34.0098	34.0098						354878	3	23	Amp	0.983083	Y	82.7743
37	D1	862/4	AN6542	UNKNOWN	SYBR	None				31.5963	31.6916	0.109154					479254	3	21	Amp	0.977582	N	81.1501
38	D2	862/4	AN6542	UNKNOWN	SYBR	None				31.7966	31.6916	0.109154					479254	3	21	Amp	0.978697	N	81.3011
39	D3	862/4	AN6542	UNKNOWN	SYBR	None				31.5542	31.6916	0.109154					479254	3	21	Amp	0.973666	N	81.468
40	D4	862/4	AN6542	UNKNOWN	SYBR	None				31.7387	31.6916	0.109154					479254	3	21	Amp	0.976337	N	81.468
41	D5	862/4	AN6542	UNKNOWN	SYBR	None				31.772	31.6916	0.109154					479254	3	21	Amp	0.978162	N	81.5774
42	D6	862/4	AN6542	NTC	SYBR	None				37.1089	37.1089						479254	3	26	Amp	0.944858	N	81.7283
44	D8	862/4	AN7909	UNKNOWN	SYBR	None	3.95399	2.97214	5.26021	33.7253	33.7289	0.334346	2.03732	0.351713	0.174154	-1.98331	354878	3	23	Amp	0.98808	N	82.6754
45	D9	862/4	AN7909	UNKNOWN	SYBR	None	3.95399	2.97214	5.26021	33.3401	33.7289	0.334346	2.03732	0.351713	0.174154	-1.98331	354878	3	23	Amp	0.987291	N	82.675
46	D10	862/4	AN7909	UNKNOWN	SYBR	None	3.95399	2.97214	5.26021	33.6934	33.7289	0.334346	2.03732	0.351713	0.174154	-1.98331	354878	3	23	Amp	0.98741	N	82.675
47	D11	862/4	AN7909	UNKNOWN	SYBR	None	3.95399	2.97214	5.26021	34.1566	33.7289	0.334346	2.03732	0.351713	0.174154	-1.98331	354878	3	24	Amp	0.981819	N	82.7743
48	D12	862/4	AN7909	NTC	SYBR	None				33.9019	33.9019						354878	3	24	Amp	0.987034	Y	82.6234
49	E1	875/7	AN6542	UNKNOWN	SYBR	None				27.0123	26.9588	0.180976					479254	3	18	Amp	0.972947	N	81.1501
50	E2	875/7	AN6542	UNKNOWN	SYBR	None				26.9224	26.9588	0.180976					479254	3	17	Amp	0.975768	N	80.999
51	E3	875/7	AN6542	UNKNOWN	SYBR	None				26.9815	26.9588	0.180976					479254	3	17	Amp	0.974571	N	81.3168
52	E4	875/7	AN6542	UNKNOWN	SYBR	None				26.6885	26.9588	0.180976					479254	3	18	Amp	0.973904	N	81.3168
53	E5	875/7	AN6542	UNKNOWN	SYBR	None				27.1895	26.9588	0.180976					479254	3	17	Amp	0.969934	N	81.5774
54	E6	875/7	AN6542	NTC	SYBR	None				37.3147	37.3147						479254	3	26	Amp	0.943598	N	81.5774
55	E7	875/7	AN7909	UNKNOWN	SYBR	None	4.14405	3.49703	4.91079	28.9167	28.9284	0.153774	1.96959	0.237484	0.106206	-2.05104	354878	3	18	Amp	0.991573	N	82.6754
56	E8	875/7	AN7909	UNKNOWN	SYBR	None	4.14405	3.49703	4.91079	28.6854	28.9284	0.153774	1.96959	0.237484	0.106206	-2.05104	354878	3	17	Amp	0.9911	N	82.6754
57	E9	875/7	AN7909	UNKNOWN	SYBR	None	4.14405	3.49703	4.91079	28.9896	28.9284	0.153774	1.96959	0.237484	0.106206	-2.05104	354878	3	18	Amp	0.991942	N	82.675
58	E10	875/7	AN7909	UNKNOWN	SYBR	None	4.14405	3.49703	4.91079	28.9447	28.9284	0.153774	1.96959	0.237484	0.106206	-2.05104	354878	3	18	Amp	0.979861	N	82.675
59	E11	875/7	AN7909	UNKNOWN	SYBR	None	4.14405	3.49703	4.91079	29.1056	28.9284	0.153774	1.96959	0.237484	0.106206	-2.05104	354878	3	19	Amp	0.987563	N	82.6234
60	E12	875/7	AN7909	NTC	SYBR	None				33.5422	33.5422						354878	3	21	Amp	0.988021	Y	82.6234
61	F1	863/3	AN6542	UNKNOWN	SYBR	None				26.6754	26.8078	0.22476					479254	3	16	Amp	0.97975	N	81.1501
62	F2	863/3	AN6542	UNKNOWN	SYBR	None				26.7252	26.8078	0.22476					479254	3	16	Amp	0.977147	N	80.999
63	F3	863/3	AN6542	UNKNOWN	SYBR	None				26.8132	26.8078	0.22476					479254	3	17	Amp	0.972646	N	81.3168
64	F4	863/3	AN6542	UNKNOWN	SYBR	None				26.6335	26.8078	0.22476					479254	3	17	Amp	0.963981	N	81.3168
65	F5	863/3	AN6542	UNKNOWN	SYBR	None				27.1916	26.8078	0.22476					479254	3	17	Amp	0.966046	N	81.4265
66	F6	863/3	AN6542	NTC	SYBR	None				Undetermined							479254	3	31	No Amp	0	N	63.4676
67	F7	863/3	AN7909	UNKNOWN	SYBR	None	5.373	4.27582	6.75173	28.3421	28.4027	0.227124	1.5949	0.319535	0.1429	-2.42573	354878	3	18	Amp	0.988848	N	82.6754
68	F8	863/3	AN7909	UNKNOWN	SYBR	None	5.373	4.27582	6.75173	28.0332	28.4027	0.227124	1.5949	0.319535	0.1429	-2.42573	354878	3	17	Amp	0.988856	N	82.6754
69	F9	863/3	AN7909	UNKNOWN	SYBR	None	5.373	4.27582	6.75173	28.5332	28.4027	0.227124	1.5949	0.319535	0.1429	-2.42573	354878	3	18	Amp	0.989551	N	82.675
70	F10	863/3	AN7909	UNKNOWN	SYBR	None	5.373	4.27582	6.75173	28.5062	28.4027	0.227124	1.5949	0.319535	0.1429	-2.42573	354878	3	17	Amp	0.989429	N	82.675
71	F11	863/3	AN7909	UNKNOWN	SYBR	None	5.373	4.27582	6.75173	28.5988	28.4027	0.227124	1.5949	0.319535	0.1429	-2.42573	354878	3	17	Amp	0.990686	N	82.7743
72	F12	863/3	AN7909	NTC	SYBR	None				34.5267	34.5267						354878	3	19	Amp	0.987336	Y	82.7743
73	G1	877/5	AN6542	UNKNOWN	SYBR	None				27.2048	27.3475	0.163807					479254	3	17	Amp	0.976465	N	80.999
74	G2	877/5	AN6542	UNKNOWN	SYBR	None				27.4009	27.3475	0.163807					479254	3	18	Amp	0.974703	N	80.999
75	G3	877/5	AN6542	UNKNOWN	SYBR	None				27.5885	27.3475	0.163807					479254	3	18	Amp	0.973875	N	81.3168
76	G4	877/5	AN6542	UNKNOWN	SYBR	None				27.1864	27.3475	0.163807					479254	3	17	Amp	0.970592	N	81.3168
77	G5	877/5	AN6542	UNKNOWN	SYBR	None				27.357	27.3475	0.163807					479254	3	18	Amp	0.972036	N	81.5774
78	G6	877/5	AN6542	NTC	SYBR	None				37.8078	37.8078						479254	3	28	Amp	0.936713	N	81.7283
79	G7	877/5	AN7909	UNKNOWN	SYBR	None	2.39256	2.0708	2.76432	30.1646	30.1096	0.118288	2.76207	0.202052	0.0903602	-1.25856	354878	3	20	Amp	0.987836	N	82.8266
80	G8	877/5	AN7909	UNKNOWN	SYBR	None	2.39256	2.0708	2.76432	29.9898	30.1096	0.118288	2.76207	0.202052	0.0903602	-1.25856	354878	3	18	Amp	0.991918	N	82.8266
81	G9	877/5	AN7909	UNKNOWN	SYBR	None	2.39256	2.0708	2.76432	30.0217	30.1096	0.118288	2.76207	0.202052	0.0903602	-1.25856	354878	3	20	Amp	0.987039	N	82.8262
82	G10	877/5	AN7909	UNKNOWN	SYBR	None	2.39256	2.0708	2.76432	30.2839	30.1096	0.118288	2.76207	0.202052	0.0903602	-1.25856	354878	3	19	Amp	0.988187	N	82.8262
83	G11	877/5	AN7909	UNKNOWN	SYBR	None	2.39256	2.0708	2.76432	30.0878	30.1096	0.118288	2.76207	0.202052	0.0903602	-1.25856	354878	3	19	Amp	0.98873	N	82.7743
84	G12	877/5	AN7909	NTC	SYBR	None				35.1198	35.1198						354878	3	24	Amp	0.976725	N	82.7743
85	H1	862/7	AN6542	UNKNOWN	SYBR	None				29.8722	30.0246	0.104543					479254	3	18	Amp	0.980997	N	80.999
86	H2	862/7	AN6542	UNKNOWN	SYBR	None				29.9893	30.0246	0.104543					479254	3	20	Amp	0.978867	N	80.999
87	H3	862/7	AN6542	UNKNOWN	SYBR	None				30.018	30.0246	0.104543					479254	3	20	Amp	0.97071	N	81.3168
88	H4	862/7	AN6542	UNKNOWN	SYBR	None				30.1091	30.0246	0.104543					479254	3	20	Amp	0.971135	N	81.3168
89	H5	862/7	AN6542	UNKNOWN	SYBR	None				30.1344	30.0246	0.104543					479254	3	19	Amp	0.974957	N	81.5774
90	H6	862/7	AN6542	NTC	SYBR	None				37.884	37.884						479254	3	26	Amp	0.944382	N	81.8793
91	H7	862/7	AN7909	UNKNOWN	SYBR	None	161.272	147.04	176.882	26.7896	26.7119	0.0759971	-3.31273	0.129247	0.0578011	-7.33336	354878	3	17	Amp	0.991241	N	82.8266
92	H8	862/7	AN7909	UNKNOWN	SYBR	None	161.272	147.04	176.882	26.6178	26.7119	0.0759971	-3.31273	0.129247	0.0578011	-7.33336	354878	3	17	Amp	0.989903	N	82.8266
93	H9	862/7	AN7909	UNKNOWN	SYBR	None	161.272	147.04	176.882	26.6772	26.7119	0.0759971	-3.31273	0.129247	0.0578011	-7.33336	354878	3	15	Amp	0.993483	N	82.8262
94	H10	862/7	AN7909	UNKNOWN	SYBR	None	161.272	147.04	176.882	26.7908	26.7119	0.0759971	-3.31273	0.129247	0.0578011	-7.33336	354878	3	16	Amp	0.991995	N	82.8262
95	H11	862/7	AN7909	UNKNOWN	SYBR	None	161.272	147.04	176.882	26.6841	26.7119	0.0759971	-3.31273	0.129247	0.0578011	-7.33336	354878	3	17	Amp	0.994228	N	82.7743
96	H12	862/7	AN7909	NTC	SYBR	None											354878	3	39	No Amp	0	N	59.9996
Analysis Type	Singleplex
Endogenous Control	AN6542
RQ Min/Max Confidence Level	95.0
Reference Sample	875/1

## Sheet: Results_Experiment 2
Block Type	96-Well 0.2-mL Block
Calibration Background is expired	No
Calibration Background performed on	01-04-2022
Calibration Pure Dye ABY is expired	No
Calibration Pure Dye ABY performed on	01-04-2022
Calibration Pure Dye FAM is expired	No
Calibration Pure Dye FAM performed on	01-04-2022
Calibration Pure Dye JUN is expired	No
Calibration Pure Dye JUN performed on	01-04-2022
Calibration Pure Dye NED is expired	No
Calibration Pure Dye NED performed on	01-04-2022
Calibration Pure Dye ROX is expired	No
Calibration Pure Dye ROX performed on	01-04-2022
Calibration Pure Dye SYBR is expired	No
Calibration Pure Dye SYBR performed on	01-04-2022
Calibration Pure Dye TAMRA is expired	No
Calibration Pure Dye TAMRA performed on	01-04-2022
Calibration Pure Dye VIC is expired	No
Calibration Pure Dye VIC performed on	01-04-2022
Calibration ROI is expired	No
Calibration ROI performed on	01-04-2022
Calibration Uniformity is expired	No
Calibration Uniformity performed on	01-04-2022
Chemistry	SYBR_GREEN
Date Created	2023-04-06 17:21:11 PM CEST
Experiment Barcode
Experiment Comment
Experiment File Name	F:\AbteilungAMB\2021_Marginolactones_orsBGC\2022-02-24_134133_azF_PAPER_2.eds
Experiment Name	2022-02-24_134133
Experiment Run End Time	2022-02-24 14:33:20 PM CET
Experiment Type	Comparative Cт (ΔΔCт)
Instrument Name	272320143
Instrument Serial Number	272320143
Instrument Type	QuantStudio™ 3 System
Passive Reference
Post-read Stage/Step
Pre-read Stage/Step
Quantification Cycle Method	Ct
Signal Smoothing On	true
Stage where Melt Analysis is performed	Stage3
Stage/ Cycle where Ct Analysis is performed	Stage2, Step2
User Name
Well	Well Position	Sample Name	Target Name	Task	Reporter	Quencher	RQ	RQ Min	RQ Max	CT	Ct Mean	Ct SD	Delta Ct Mean	Delta Ct SD	Delta Ct SE	Delta Delta Ct	Ct Threshold	Baseline Start	Baseline End	Amp Status	Cq Conf	MTP	HIGHSD	Tm1	Tm2	Tm3	Tm4
1	A1	875/1a	AN6542	UNKNOWN	SYBR	None				27.416	27.6749	0.181655					588314	3	17	Amp	0.980844	N	N	81.434
2	A2	875/1a	AN6542	UNKNOWN	SYBR	None				27.6455	27.6749	0.181655					588314	3	17	Amp	0.982569	N	N	81.5839
3	A3	875/1a	AN6542	UNKNOWN	SYBR	None				27.6375	27.6749	0.181655					588314	3	17	Amp	0.976854	N	N	81.5983
4	A4	875/1a	AN6542	UNKNOWN	SYBR	None				27.768	27.6749	0.181655					588314	3	17	Amp	0.976416	N	N	81.5983
5	A5	875/1a	AN6542	UNKNOWN	SYBR	None				27.9074	27.6749	0.181655					588314	3	18	Amp	0.97864	N	N	81.5696
6	A6	875/1a	AN6542	NTC	SYBR	None				Undetermined							588314	3	14	No Amp	0	N	N	91.6069
7	A7	875/1a	AN7909	UNKNOWN	SYBR	None	1	0.732574	1.36505	32.0214	31.8828	0.395627	4.20788	0.435338	0.194689	0	341631	3	20	Amp	0.990429	N	N	82.9444
8	A8	875/1a	AN7909	UNKNOWN	SYBR	None	1	0.732574	1.36505	31.9357	31.8828	0.395627	4.20788	0.435338	0.194689	0	341631	3	20	Amp	0.993028	N	N	82.9444
9	A9	875/1a	AN7909	UNKNOWN	SYBR	None	1	0.732574	1.36505	32.3227	31.8828	0.395627	4.20788	0.435338	0.194689	0	341631	3	21	Amp	0.990381	N	N	82.9415
10	A10	875/1a	AN7909	UNKNOWN	SYBR	None	1	0.732574	1.36505	31.2421	31.8828	0.395627	4.20788	0.435338	0.194689	0	341631	3	20	Amp	0.988161	N	N	82.9415
11	A11	875/1a	AN7909	UNKNOWN	SYBR	None	1	0.732574	1.36505	31.8918	31.8828	0.395627	4.20788	0.435338	0.194689	0	341631	3	20	Amp	0.995079	N	N	82.7573
12	A12	875/1a	AN7909	NTC	SYBR	None				38.0402	38.0402						341631	3	27	Inconclusive	0.963322	N	N	75.271
13	B1	875/2b	AN6542	UNKNOWN	SYBR	None				26.9588	27.3243	0.217057					588314	3	17	Amp	0.982837	N	N	81.434
14	B2	875/2b	AN6542	UNKNOWN	SYBR	None				27.3655	27.3243	0.217057					588314	3	15	Amp	0.977185	N	N	81.434
15	B3	875/2b	AN6542	UNKNOWN	SYBR	None				27.3252	27.3243	0.217057					588314	3	17	Amp	0.97611	N	N	81.5983
16	B4	875/2b	AN6542	UNKNOWN	SYBR	None				27.5054	27.3243	0.217057					588314	3	17	Amp	0.975275	N	N	81.5983
17	B5	875/2b	AN6542	UNKNOWN	SYBR	None				27.4669	27.3243	0.217057					588314	3	17	Amp	0.97561	N	N	81.5696
18	B6	875/2b	AN6542	NTC	SYBR	None				Undetermined							588314	3	24	No Amp	0	Y	N	82.9179	92.0563	88.9103
19	B7	875/2b	AN7909	UNKNOWN	SYBR	None	17.2931	13.1674	22.7114	27.3422	27.4201	0.270043	0.095752	0.346463	0.166293	-4.11212	341631	3	17	Amp	0.992243	N	N	82.9444
20	B8	875/2b	AN7909	UNKNOWN	SYBR	None	17.2931	13.1674	22.7114	27.2188	27.4201	0.270043	0.095752	0.346463	0.166293	-4.11212	341631	3	17	Amp	0.991708	N	N	82.7944
21	B9	875/2b	AN7909	UNKNOWN	SYBR	None	17.2931	13.1674	22.7114	27.3016	27.4201	0.270043	0.095752	0.346463	0.166293	-4.11212	341631	3	18	Amp	0.991828	N	N	82.7916
22	B10	875/2b	AN7909	UNKNOWN	SYBR	None	17.2931	13.1674	22.7114	27.8178	27.4201	0.270043	0.095752	0.346463	0.166293	-4.11212	341631	3	15	Amp	0.993425	N	N	82.9415
24	B12	875/2b	AN7909	NTC	SYBR	None				38.376	38.376						341631	3	28	Inconclusive	0.90315	N	N	75.1212
25	C1	862/3	AN6542	UNKNOWN	SYBR	None				25.6951	25.7915	0.277961					642292	3	16	Amp	0.978855	N	N	81.2049
26	C2	862/3	AN6542	UNKNOWN	SYBR	None				25.81	25.7915	0.277961					642292	3	16	Amp	0.980017	N	N	81.2049
27	C3	862/3	AN6542	UNKNOWN	SYBR	None				25.9989	25.7915	0.277961					642292	3	16	Amp	0.977985	N	N	81.5199
28	C4	862/3	AN6542	UNKNOWN	SYBR	None				25.3746	25.7915	0.277961					642292	3	16	Amp	0.975638	N	N	81.5199
29	C5	862/3	AN6542	UNKNOWN	SYBR	None				26.0788	25.7915	0.277961					642292	3	16	Amp	0.972719	N	N	81.6461
30	C6	862/3	AN6542	NTC	SYBR	None				Undetermined							642292	3	22	No Amp	0	N	N	88.8116	62.3939
31	C7	862/3	AN7909	UNKNOWN	SYBR	None	63.5809	43.9319	92.0183	25.4066	25.9336	0.436101	0.142158	0.517152	0.231278	-5.99052	390787	3	14	Amp	0.992736	N	N	82.7403
32	C8	862/3	AN7909	UNKNOWN	SYBR	None	63.5809	43.9319	92.0183	26.5362	25.9336	0.436101	0.142158	0.517152	0.231278	-5.99052	390787	3	16	Amp	0.992521	N	N	82.7403
33	C9	862/3	AN7909	UNKNOWN	SYBR	None	63.5809	43.9319	92.0183	25.7595	25.9336	0.436101	0.142158	0.517152	0.231278	-5.99052	390787	3	15	Amp	0.994569	N	N	82.5861
34	C10	862/3	AN7909	UNKNOWN	SYBR	None	63.5809	43.9319	92.0183	25.7771	25.9336	0.436101	0.142158	0.517152	0.231278	-5.99052	390787	3	16	Amp	0.99386	N	N	82.7387
35	C11	862/3	AN7909	UNKNOWN	SYBR	None	63.5809	43.9319	92.0183	26.1888	25.9336	0.436101	0.142158	0.517152	0.231278	-5.99052	390787	3	16	Amp	0.990612	N	N	82.7038
36	C12	862/3	AN7909	NTC	SYBR	None				38.2387	38.2387						390787	3	29	Inconclusive	0.961601	N	N	75.0849
37	D1	862/4	AN6542	UNKNOWN	SYBR	None				26.8081	26.9482	0.113454					588314	3	17	Amp	0.977478	N	N	81.1341
38	D2	862/4	AN6542	UNKNOWN	SYBR	None				26.8803	26.9482	0.113454					588314	3	18	Amp	0.978964	N	N	81.284
39	D3	862/4	AN6542	UNKNOWN	SYBR	None				27.0253	26.9482	0.113454					588314	3	17	Amp	0.968736	N	N	81.4483
40	D4	862/4	AN6542	UNKNOWN	SYBR	None				27.0934	26.9482	0.113454					588314	3	17	Amp	0.968906	N	N	81.4483
41	D5	862/4	AN6542	UNKNOWN	SYBR	None				26.9338	26.9482	0.113454					588314	3	17	Amp	0.976452	N	N	81.5696
42	D6	862/4	AN6542	NTC	SYBR	None				Undetermined							588314	3	33	Inconclusive	0	N	N	81.8692
43	D7	862/4	AN7909	UNKNOWN	SYBR	None	0.283511	0.250799	0.320489	32.9248	32.9746	0.128618	6.0264	0.171507	0.0767001	1.81853	341631	3	21	Amp	0.991724	N	N	82.7944
44	D8	862/4	AN7909	UNKNOWN	SYBR	None	0.283511	0.250799	0.320489	32.9641	32.9746	0.128618	6.0264	0.171507	0.0767001	1.81853	341631	3	22	Amp	0.99158	N	N	82.7944
45	D9	862/4	AN7909	UNKNOWN	SYBR	None	0.283511	0.250799	0.320489	33.177	32.9746	0.128618	6.0264	0.171507	0.0767001	1.81853	341631	3	23	Amp	0.987867	N	N	82.7916
46	D10	862/4	AN7909	UNKNOWN	SYBR	None	0.283511	0.250799	0.320489	32.8244	32.9746	0.128618	6.0264	0.171507	0.0767001	1.81853	341631	3	23	Amp	0.99032	N	N	82.7916
47	D11	862/4	AN7909	UNKNOWN	SYBR	None	0.283511	0.250799	0.320489	32.9826	32.9746	0.128618	6.0264	0.171507	0.0767001	1.81853	341631	3	21	Amp	0.989554	N	N	82.907
48	D12	862/4	AN7909	NTC	SYBR	None				37.4606	37.4606						341631	3	27	Inconclusive	0.971001	N	N	75.271
49	E1	863/3c	AN6542	UNKNOWN	SYBR	None				24.2285	24.7894	0.464257					588314	3	15	Amp	0.976382	N	N	81.284
50	E2	863/3c	AN6542	UNKNOWN	SYBR	None				25.0483	24.7894	0.464257					588314	3	15	Amp	0.968562	N	N	81.1341
51	E3	863/3c	AN6542	UNKNOWN	SYBR	None				25.3319	24.7894	0.464257					588314	3	15	Amp	0.968587	N	N	81.2983
52	E4	863/3c	AN6542	UNKNOWN	SYBR	None				24.9495	24.7894	0.464257					588314	3	16	Amp	0.973565	N	N	81.2983
53	E5	863/3c	AN6542	UNKNOWN	SYBR	None				24.3887	24.7894	0.464257					588314	3	15	Amp	0.971384	N	N	81.5696
54	E6	863/3c	AN6542	NTC	SYBR	None				Undetermined							588314	3	32	Inconclusive	0	Y	N	81.7194	62.9931
55	E7	863/3c	AN7909	UNKNOWN	SYBR	None	8.69115	5.67331	13.3143	25.9804	25.8777	0.374848	1.08833	0.596695	0.26685	-3.11955	341631	3	16	Amp	0.993091	N	N	82.7944
56	E8	863/3c	AN7909	UNKNOWN	SYBR	None	8.69115	5.67331	13.3143	25.3759	25.8777	0.374848	1.08833	0.596695	0.26685	-3.11955	341631	3	15	Amp	0.990224	N	N	82.7944
57	E9	863/3c	AN7909	UNKNOWN	SYBR	None	8.69115	5.67331	13.3143	25.6941	25.8777	0.374848	1.08833	0.596695	0.26685	-3.11955	341631	3	17	Amp	0.989931	N	N	82.7916
58	E10	863/3c	AN7909	UNKNOWN	SYBR	None	8.69115	5.67331	13.3143	26.3883	25.8777	0.374848	1.08833	0.596695	0.26685	-3.11955	341631	3	16	Amp	0.99038	N	N	82.7916
59	E11	863/3c	AN7909	UNKNOWN	SYBR	None	8.69115	5.67331	13.3143	25.9498	25.8777	0.374848	1.08833	0.596695	0.26685	-3.11955	341631	3	16	Amp	0.993024	N	N	82.7573
60	E12	863/3c	AN7909	NTC	SYBR	None				38.0696	38.0696						341631	3	29	Inconclusive	0.959611	N	N	75.271
61	F1	877/5b	AN6542	UNKNOWN	SYBR	None				24.3239	24.7668	0.270931					588314	3	14	Amp	0.975353	N	N	81.1341
62	F2	877/5b	AN6542	UNKNOWN	SYBR	None				24.6873	24.7668	0.270931					588314	3	15	Amp	0.975535	N	N	81.1341
63	F3	877/5b	AN6542	UNKNOWN	SYBR	None				24.9363	24.7668	0.270931					588314	3	15	Amp	0.972399	N	N	81.2983
64	F4	877/5b	AN6542	UNKNOWN	SYBR	None				24.9542	24.7668	0.270931					588314	3	15	Amp	0.972295	N	N	81.2983
65	F5	877/5b	AN6542	UNKNOWN	SYBR	None				24.932	24.7668	0.270931					588314	3	15	Amp	0.974668	N	N	81.5696
66	F6	877/5b	AN6542	NTC	SYBR	None				Undetermined							588314	3	33	No Amp	0	Y	N	82.1688	93.2548	86.9628	91.1574
67	F7	877/5b	AN7909	UNKNOWN	SYBR	None	3.60076	2.93959	4.41064	27.248	27.1263	0.0845259	2.35957	0.28381	0.126924	-1.8483	341631	3	18	Amp	0.990149	N	N	82.9444
68	F8	877/5b	AN7909	UNKNOWN	SYBR	None	3.60076	2.93959	4.41064	27.0678	27.1263	0.0845259	2.35957	0.28381	0.126924	-1.8483	341631	3	16	Amp	0.989992	N	N	82.7944
69	F9	877/5b	AN7909	UNKNOWN	SYBR	None	3.60076	2.93959	4.41064	27.1395	27.1263	0.0845259	2.35957	0.28381	0.126924	-1.8483	341631	3	16	Amp	0.990226	N	N	82.7916
70	F10	877/5b	AN7909	UNKNOWN	SYBR	None	3.60076	2.93959	4.41064	27.0279	27.1263	0.0845259	2.35957	0.28381	0.126924	-1.8483	341631	3	18	Amp	0.989837	N	N	82.7916
71	F11	877/5b	AN7909	UNKNOWN	SYBR	None	3.60076	2.93959	4.41064	27.1485	27.1263	0.0845259	2.35957	0.28381	0.126924	-1.8483	341631	3	18	Amp	0.991124	N	N	82.907
72	F12	877/5b	AN7909	NTC	SYBR	None				38.2045	38.2045						341631	3	26	Inconclusive	0.965187	N	N	75.271
74	G2	862/7c	AN6542	UNKNOWN	SYBR	None				32.4776	32.4916	0.202644					588314	3	22	Amp	0.974699	N	N	80.9842
75	G3	862/7c	AN6542	UNKNOWN	SYBR	None				32.2308	32.4916	0.202644					588314	3	21	Amp	0.971582	N	N	81.2983
76	G4	862/7c	AN6542	UNKNOWN	SYBR	None				32.5362	32.4916	0.202644					588314	3	22	Amp	0.973228	N	N	81.4483
77	G5	862/7c	AN6542	UNKNOWN	SYBR	None				32.7218	32.4916	0.202644					588314	3	23	Amp	0.975165	N	N	81.5696
78	G6	862/7c	AN6542	NTC	SYBR	None				Undetermined							588314	3	35	No Amp	0	N	N	0
79	G7	862/7c	AN7909	UNKNOWN	SYBR	None	356.383	293.757	432.36	28.0722	28.2222	0.104243	-4.26941	0.227884	0.113942	-8.47728	341631	3	18	Amp	0.989028	N	N	82.9444
81	G9	862/7c	AN7909	UNKNOWN	SYBR	None	356.383	293.757	432.36	28.3111	28.2222	0.104243	-4.26941	0.227884	0.113942	-8.47728	341631	3	18	Amp	0.99003	N	N	82.9415
82	G10	862/7c	AN7909	UNKNOWN	SYBR	None	356.383	293.757	432.36	28.2653	28.2222	0.104243	-4.26941	0.227884	0.113942	-8.47728	341631	3	19	Amp	0.989655	N	N	82.9415
83	G11	862/7c	AN7909	UNKNOWN	SYBR	None	356.383	293.757	432.36	28.2404	28.2222	0.104243	-4.26941	0.227884	0.113942	-8.47728	341631	3	17	Amp	0.990225	N	N	82.907
84	G12	862/7c	AN7909	NTC	SYBR	None				Undetermined							341631	3	30	Inconclusive	0	N	N	75.1212
85	H1	875/7b	AN6542	UNKNOWN	SYBR	None				27.5205	27.6552	0.131883					588314	3	17	Amp	0.977708	N	N	80.9842
86	H2	875/7b	AN6542	UNKNOWN	SYBR	None				27.6283	27.6552	0.131883					588314	3	18	Amp	0.975486	N	N	80.9842
87	H3	875/7b	AN6542	UNKNOWN	SYBR	None				27.6103	27.6552	0.131883					588314	3	17	Amp	0.978441	N	N	81.2983
88	H4	875/7b	AN6542	UNKNOWN	SYBR	None				27.6417	27.6552	0.131883					588314	3	17	Amp	0.97372	N	N	81.2983
89	H5	875/7b	AN6542	UNKNOWN	SYBR	None				27.8754	27.6552	0.131883					588314	3	17	Amp	0.976816	N	N	81.5696
90	H6	875/7b	AN6542	NTC	SYBR	None				Undetermined							588314	3	24	No Amp	0	Y	N	91.1574	88.9103	94.4533
91	H7	875/7b	AN7909	UNKNOWN	SYBR	None	7.67902	6.4433	9.15172	28.7097	28.9222	0.207002	1.26696	0.245445	0.109766	-2.94092	341631	3	18	Amp	0.992044	N	N	82.9444
92	H8	875/7b	AN7909	UNKNOWN	SYBR	None	7.67902	6.4433	9.15172	28.824	28.9222	0.207002	1.26696	0.245445	0.109766	-2.94092	341631	3	19	Amp	0.99184	N	N	82.9444
93	H9	875/7b	AN7909	UNKNOWN	SYBR	None	7.67902	6.4433	9.15172	28.8406	28.9222	0.207002	1.26696	0.245445	0.109766	-2.94092	341631	3	19	Amp	0.993077	N	N	82.9415
94	H10	875/7b	AN7909	UNKNOWN	SYBR	None	7.67902	6.4433	9.15172	28.99	28.9222	0.207002	1.26696	0.245445	0.109766	-2.94092	341631	3	19	Amp	0.99325	N	N	82.9415
95	H11	875/7b	AN7909	UNKNOWN	SYBR	None	7.67902	6.4433	9.15172	29.2468	28.9222	0.207002	1.26696	0.245445	0.109766	-2.94092	341631	3	19	Amp	0.99116	N	N	82.907
96	H12	875/7b	AN7909	NTC	SYBR	None				38.3746	38.3746						341631	3	27	Inconclusive	0.885392	N	N	75.4207
Analysis Type	Singleplex
Endogenous Control	AN6542
RQ Min/Max Confidence Level	95.0
Reference Sample	875/1a
